# Supplementary material for: The Future of Biomarkers in Veterinary Medicine: Emerging Approaches and Associated Challenges
Source: Animals (Basel). 2022 Aug 26;12(17):2194. doi: 10.3390/ani12172194 (PMC9454634; doi:10.3390/ani12172194)
Supplement: Supplementary file 1 [file animals-12-02194-s001.zip]

Archive with 1 entries (1 files):
- animals-1873044-supplementary.xlsx
