# Supplementary material for: The Future of Biomarkers in Veterinary Medicine: Emerging Approaches and Associated Challenges
Source: Animals (Basel). 2022 Aug 26;12(17):2194. doi: 10.3390/ani12172194 (PMC9454634; doi:10.3390/ani12172194)
Supplement: Supplementary file 1 [file animals-12-02194-s001.zip › animals-1873044-supplementary.xlsx]

## Sheet: Table S1
Omics Platform	Reference	Species	Consern	Identified biomarkers	Sample type	Main technology	Benefits	Limitations	Gold standard of identifying the condition	Bioinformatical and statistical analysis	Samples used	Validation
Genomics	Meurs et al, 2007	Dog- Doberman Pinscher	Familial Dialated Cardiomayopathy (DCM)	Demonstrated that DCM in the Doberman Pinscher dogs is a familial disease inherited as an autosomal dominant trait. The statistical analysis did not identify a chromosomal region that was statistically linked to DCM	Blood	Polymerase Chain Reaction (PCR): samples were electrophoresed on an ABI Prism 377 Sequencer. Allele sizes were determined by Genotyper software	Suggested a genetic test for familial canine DCM to allow for early detection of affected animals.	The determination of the affected and unaffected phenotype in the present study was challenging due to the adult onset nature of DCM in this breed	Echocardiography, ambulatory electrocardiography(AECG) and histology for pathological tissue sections	Linkage Analysis - With the phenotypic information from the family, simulated linkage analysis by Slink software with assumptions of a fully penetrant autosomal dominant inheritance with 100 replications was performed. An average logarithm of odds (LOD) score of 1.5 with a maximum score of 4.18 was obtained. Microsatellite markers were selected from the 38 autosomes to provide approximately 9 meg…	41 dogs in 4 generations were evaluated annually	Not specified
										Statistical analysis - 1-way analysis of variance (ANOVA) with an alpha of 0.05 - to determined the differences for age and for echocardiographic and AECG findings between the groups. Parametric, 2point analysis - Phenotyping, genotyping, and pedigree information was entered into a database, and Markers were considered to be linked to the development of DCM if the logarithm of odds LOD score was …
Genomics	Brooks et al. 2010	Horse - Arabian foal	Lavender Foal Syndrom (LFS)	Identified a frameshift mutation in the MYO5A gene that leads to Lavender Foal Syndrome in the Egyptian Arabian breed of horse.	Blood/Hair	PCR, Sequencing-(standard ABI chemistry on a 3730 DNA Analyzer ), and Genotyping -(Genotyping Shared Resource) on the Equine SNP50 gene Sequences were aligned and screened for mutations using the Contig Express program in the Vector NTI Advance v10 suite or the CodonCode Aligner	A PCR–based Restriction Fragment Length Polymorphism (PCR–RFLP) assay was designed and used to investigate the frequency of the mutant gene The RFLP assay can be used to assist breeders in avoiding carrier-to-carrier matings and thus in preventing the birth of affected foals.	There is some speculation that a mild, survivable epileptic condition of young foals may represent a non-lethal phenotype of LFS carriers as the two conditions are often seen in the same pedigrees. However, this association has not been scientifically validated and samples from horses diagnosed with this condition were not available for the study at the time.	Whole genome association EquineSNP50 genotyping chip	Pedigree analysis - Construct pedigree and calculated Fi statistics as well as the coancestry coefficient -The Lineage v.1.06 pedigree analysis program (Personal Communication, John Pollack, Animal Breeding Group Cornell University)	36 horses segregating for LFS	PCR–based Restriction Fragment Length Polymorphism (PCR–RFLP) assay
										Genotyping on the EquineSNP50 chip - Genotyping Shared Resource at the Mayo Clinic, (Rochester, MN). Remove SNPs - Plink Whole Genome Analysis Toolset
										Statistical analysis - Significant genotypic association between each SNP and the affected status - Fisher’s exact 362 test for a using the R statistical package v2.8.1 . Visualizing of statistical results and LD plots generating - Haploview or the JMP v7.0 software package (SAS Institute Inc., Cary, NC).
Genomics	Neibergs et al, 2014	Holstein calves	Bovine respiratory disease complex (BRDC)	Identified common genomic regions associated with BRDC susceptibility that can be further characterized and used for genomic selection.	Mid-nasal and deep pharyngeal swabs	Genomic Wide Association Analysis - SNP identification - qPCR Heritability Estimates- Implementation of EMMAX in conjunction with a genomic relationship matrix (EMMAX-GRM) and an additive model produced moderate pseudo-heritability estimates (h2 =0.21) for BRDC susceptibility in CA Holstein calves.	Identifying BRDC susceptibility loci in pre-weaned Holstein calves as a prerequisite to using genetic improvement as a tool for decreasing the prevalence of BRDC.		Bacteriology and virology obtained from mid-nasal and deep pharyngeal swabs, qPCR diagnostics, and Clinical signs with assigned health score	Genome-wide association analyses - conducted using four analytical approaches- 1) Efficient Mixed Model Association eXpedited-genomic relationship matrix (EMMAX-GRM) 2) Full versus Reduced model (FvR) regression using principle component analysis corrected input data within SNP & Variation Suite 7 (SVS; Golden Helix, Bozeman) 3) GBLUP 4) EIGENSTRAT	748 total samples consisted of 372 controls and 376 cases	Not used
										Statistical analysis - The difference in mean age of groups of calves was tested using a t-test. Health scores between calf groups were investigated for differences using the Wilcoxon Rank-Sum test. Age and gender had an effect on susceptibility to BRDC, and therefore, were included in the GWAA models. The estimated odds ratio for BRDC pathogens and case status (inclusive of the 95% confidence in…
Genomics	Arendt et al, 2015	Dogs- Golden retrievers	Genetic associations between Canine Mast Cell Tumours(CMCT).	Identified a SNP associated with development of CMCT in the GNAI2 gene and a candidate mutation that resulting in a truncated protein. The disease associated regions also harbour multiple hyaluronidase genes (HYAL1, HYAL2 and HYAL3 on cfa20 and HYAL4, SPAM1 and HYALP1 on cfa14) suggesting that turnover of hyaluronic acid plays an important role in the development of CMCT.		Genotyping of SNP- PCR, Illumina 170K canine HD SNP arrays			CMCT by histopathology or cytology	Data quality control - using the software package PLINK Population stratification - multidimensional scaling plots (MDS) Cryptic relatedness- the level of relatedness between individuals in each population - the GCTA software	A total of 127 golden retriever (GR) samples were collected in the United States (70 cases and 57 controls), 113 in the United Kingdom (53 cases and 60 controls) and 33 in the Netherlands (18 cases and 15 controls).	Targeted sequencing- Fifteen dogs (7 European (3 cases and 4 controls), and 8 American (5 cases and 3 controls)) were selected for sequencing ofthe associated genomic regions. Fine mapping of associated regions. RNA sequencing. Immunohistochemistry was performed in order to visualize if hyaluronan is present in canine mast cell tumours
										Genetic relationship matrix (grm) - value of0.25 - cut-off threshold to remove highly related dogs (corresponding to half-sib level of relatedness). Regions associated with CMCT - case-control genome-wide association analysis. PLINK and EMMAX software The LD pruned SNP set was used for MDS, estimation of relatedness in GCTA and within the relationship matrix in EMMAX, whereas the full QC filtered…
										Statistical Analysis - Quantile-quantile (QQ)-plots were created in R - to assess possible genomic inflation and to establish suggestive significance levels. Pair-wise r2–based LD between markers - to evaluate the size ofcandidate regions, whether the associated loci were independent. Targetted sequencing - custom sequence capture array was designed (Nimblegen 2.1M solid array) to cover all assoc…
Genomics	Menzi et al, 2015	Holstein cattle	Cholesterol deficiency	A mutation represents a 1.3kb insertion of a transposable LTR element (ERV2-1) in the coding sequence of the APOB gene,	Blood	CD-affected animals were genotyped using the BovineHD BeadChip technology Sanger sequencing	Direct gene test for Holstein cattle to detect APOB(Apolipoprotein B). This tool will enhance the chances of eliminating this fatal genetic disease from the international Holstein cattle population.		A combined approach of a genome-wide association study (GWAS) and homozygosity mapping	Nextgeneration sequencing-based strategy to identify APOB as the causative gene for cholesterol deficiency	23 affected animals	The APOB insertion was validated by a diagnostic PCR using three primers, and subsequent automated capillary electrophoresis (Fragment Analyzer; Advanced Analytical Technologies). Screened a genetically diverse panel of 66 animals from 20 breeds with available whole genome sequence data to confirm that the identified mutation does not occur outside the Holstein population.
Transcriptomics	Barrey et al, 2010	Horses	To identify miRNA candidates in the muscles of control and affected horses suffering from polysaccharide storage myopathy (PSSM) and recurrent exertional rhabdomyolysis (RER).	First study about muscular miRNA profile in equine myopathies, indicating possibilities to discriminate pathological from control horses according to their miRNA profile using only 10 miRNA candidates. A specific miRNA profile was related to each myopathy: a higher expression of mir-1, 133, 23a, 30b, 195 and 339 in RER-TF vs. control-TF a higher expression of mir-195 in PSSM-Cob vs. control-Cob. …	Blood	RT-QPCR analysis were conducted using 10 miRNA assays (mir-1-23-30-133-181-188-195-206-339-375).	Because of the central function of miRNAs in the proliferation and differentiation of the myoblasts demonstrated in mouse and man, it is assumed that they could be present in equine muscles and their expression profile may be related to the muscle status.	Further investigations will be required to chararacterise the specificity and sensitivity of theses new genomic biomarkers of myopathies both in muscle and blood samples.	Microbiopsy of the gluteus medius muscle	MicroRNA expression- reverse transcription stem-loop followed by a real time PCR for quantitation of specific mature miRNA (TaqMan microRNA assays) Alignment of the human mature miRNA sequence - using a BLASTN method on the equine genome to verify the perfect match of the 2 sequences.	20 horses were allocated into 4 groups according to their breed and muscle pathology: • Norman Cob (Cob): control-Cob (5) vs. PSSM-Cob (9) • French Trotters (TF): control-TF (3) vs. RER-TF (3)	Not specified
										Descriptive statistics - to present the raw results of real time quantitative RT-PCR. In order to compare the miRNA type (10 miRNA), breed (COB vs. TF) and muscle pathology (RER, PSSM vs. control) effect on the expression values in the muscle sample - a 3ways variance analysis applied to test the effect of miRNA type, breed and pathology If a significant effect at P<0.05 was detected- a mean comp…
Transcriptomics	Desjardin et al, 2014	Horses	Equine cartilage and subchondral bone miRNAs and suggests their involvement in osteochondrosis (OC) physiopathology	Observed miRNAs differentially expressed between healthy and OC cartilage and bone, some of which should constitute relevant OC biomarkers in synovial fluid and, to a lesser extent, in plasma.	Cartilage and bone cylindrical explants	Next-generation sequencing	Since etiology and pathology remain controversial and biological pathways as well as molecular mechanisms involved in the physiopathology of OC are still unclear, this study showed the potential role of miRNAs in equine osteochondrosis (OC) physiopathology.	Further studies are required to identify the evidence indicating that identified defects could alone be sufficient to induce OC lesions.	All joints were macroscopically examined at necropsy to ensure the healthy status and confirm radiologic diagnosis.	Protaglandin E2 (PGE2) production was measured in the media by a high sensitivity commercially available enzyme immunoassay kit .	37 Anglo-Arabian foals	Validating RNA-Seq data using Taqman qPCR technology.
										Adaptor trimming and reads mapping- Adaptors in color space removed by Cutadapt (version 0.9.5), Read mapping was performed using Bowtie (version 0.12.7)
										Loci detection and quantification- the candidate loci were then used as guidelines for excising potential miRNAs precursor sequences from the horse genome.
										miRNAs annotation - Equine mature miRNAs annotations were extracted from the miRBase database (http://www.mirbase.org/) and used BLAST (version2.2.25).
										Statistical analysis for determining differential expression was performed with R v2.15.0 using the Bioconductor package DESeq version 1.0.0. Validating RNA-Seq data using Taqman qPCR technology
										Identification and functional annotation of miRNAs predicted targets - the miRmap web tool (http://mirmap.ezlab.org/app/) to query for miRNAs predicted targets.
Transcriptomics	Dirksen et al, 2016	Dogs	Distinguish between paranchymal, biliary and neoplastic hepatobiliary ds	Demonstrated a micro RNA panel consisting of miR-21, miR-122, miR-126, miR-200c, and miR-222 ; distingushing between the paranchymal, biliary and neoplastic hepatobiliary ds	Serum	Reverse Transcription and Real-Time Polymerase Chain Reaction (RT-PCR)	Current biochemical blood parameters of hepatobiliary injury and dysfunction cannot discriminate between most hepatobiliary diseases. Thus It would be of great value to use a relative noninvasive biomarker to characterize the type of hepatobiliary disease.	This study couldn't identify any difference in serum miR-126 between dogs with liver cancer and control dogs. This might be because of a difference between tissue expression and serum presence of miR-126, as serum microRNA release does not necessarily correlate to tissue microRNA expression. Therefore, further studies are needed to confirm these findings and to determine corresponding sensitivity…	Histopathologic evaluation of liver biopsy specimens after ultrasonographic examination of the liver and biliary tract system.	Retrospective study Linear regression was used with miRNA serum concentrations as dependent variables and diagnostic group as independent variable. P values were adjusted for multiple comparisons by the Benjamini–Hochberg correction. Data were analyzed by R statistics (version 3.1.2).	46 cases and 11 healthy	Not used
Transcriptomics	da Costa Santos et al, 2018	Horse Warmblood cross	Equine Insulin Resistance	Results demonstrated different miRNA profiles between two groups: Insulin sensitive(IS) and Insulin resistant(IR) 6 miRNAs were expressed only in IS mares (esa-miR-208a, esa-miR-299, esa-miR-302a, esa-miR-381, esa-miR-769b, esa-miR-371-3p). 5 miRNAs were found to have lower quantity in IR mares relative to the IS ones (esa-miR-147b, esa-miR-370, esa-miR-376c, esa-miR-1395p, esa-miR-1839). 3 miRNA…	Serum	Microarray analysis performed to investigate the presence and relative amount equine miRNAs. Confirmation by quantitative real-time polymerase chain reaction	The identified levels of specific miRNAs circulating in the bloodstream can serve as potential biomarkers for the diagnosis and prognosis of Insulion resistance in horses.		Frequent sampling intravenous glucose tolerance test.	A posterior pathway analysis - performed with DIANA TOOLS miRPath, version 3. Two tailed t tests - to compare miRNA profiles between groups.	Fifteen nonpregnant mares	Not specified
Transcriptomics	Lecchi, et al , 2019	Water buffaloes	Brucella infection	miR-let-7f, miR-151, miR-30e, miR-191, miR-150 and miR-339b	Blood serum and vaginal fluid	Next Generation Sequencing - to assess miRNA expression profiles in Brucella-positive and Brucella-negative blood sera.	Since Brucellosis is one of the most important zoonotic diseases in ruminants, it is important to determine whether miRNAs can be used as biomarkers to assess brucellosis; and integrate miRNAs to their target genes and relative biological processes.	Although serum circulating miRNAs are some of the most promising clinical diagnostic or therapeutic biomarkers for diagnosing various diseases and stress disorders in both humans and animals, their diagnostic potential in veterinary medicine remains to be fully explored.	Serology for brucellosis was performed using the Rose-Bengal and complement fixation tests	RT-qPCR - Validate dysregulated miRNAs in blood serum and vaginal fluids.	60 buffaloes (Bubalus bubalis) raised on 3 farms	qPCR -performed on the 30 sequenced samples and a separate independent cohort of 30 buffaloes
										ROC curves - to evaluate the diagnostic value of miRNAs for Brucella. The associated area under the curve (AUC) - to confirm the diagnostic potency of each miRNA.
										Go and KeGG pathway enrichment analyses - to investigate the biological functions of dysregulated miRNAs, performed using DAVID at three levels: Molecular Function (MF), Cellular Component (CC) and Biological Process (BP).
										Discriminant analysis - to further investigate the potential for improving diagnostic performance by analysing multiple DE-miRNAs. Predicted significant DE-miRNA targets were computationally fetched from the TargetScan database, and genes with cumulative weighted context++ scores (CWCS) < −0.4 were further analysed.
Proteomics	Kuleš et al, 2014	Dogs	Identification of dogs naturally infected with Babesia canis canis	Confirmed two dominant pathogenic mechanisms of babesiosis, haemolysis and acute phase response which may helpful in future biomarker studies. Differentially expressed serum proteins involved in pathways of : inflammation mediated acute phase response (alpha-1-acid glycoprotein, leucine-rich-alpha-2-glycoprotein, haptoglobin, hemopexin, serotransferrin, alpha-2-HS-glycoprotein, albumin), compleme…	Serum	Two-dimensional electrophoresis (2DE). For selected spots of 2DE - electrospray ionisation mass spectrometry on an Amazon ion trap tandem mass spectrometry (MS/MS).	The search for new biomarkers for early detection, monitoring and prognosis of canine babesiosis is an active area of interest.	The major limitation of this study is insensitivity of 2-DE gel methods used for proteome analysis. Thus, the depletion of major proteins has been suggested to be a potential strategy for enhancing detection sensitivity in serum.	Demonstration of the parasites within the infected erythrocytes in thin blood smears stained with MayGrünwald-Giemsa stain	MS data processing - Data Analysis software (Bruker) and the automated Matrix Science Mascot Daemon server (v2.1.06).	25 dogs of various breeds and sex 10 healthy dogs and they were control group	Determining CRP and haptoglobin levels - an automated analyser Pentra 400 (Horiba UK Ltd, Northampton, UK) using established methods (ReactivLab, Avacta Animal Health, Wetherby, UK) The canine CRP assay - an immunoturbidimetric assay. Haptoglobin assay - biochemical assay
										Determining CRP and haptoglobin levels- automated analyser Pentra 400 (Horiba UK Ltd, Northampton, UK) using established methods (ReactivLab, Avacta Animal Health, Wetherby, UK)
										Statistical analysis for APP assays - Statistica 8 (statistical software program Statistica 8 for Windows, StatSoft Inc.). KolmogorovSmirnov test - to test data distribution Friedman test - to compare multiple dependent samples ( data were not normally distributed) Mann–Whitney U test - to identify statistically significant differences between healthy and diseased dogs.
Proteomics	Mudaliar et al, 2016	Cow	bovine milk in an experimental model of Streptococcus uberis mastitis:	2552 non-redundant bovine peptides were identified, and from these, 570 bovine proteins were quantified	Milk	Label-free relative quantitative proteomics. On-line reversed-phase liquid chromatography and mass spectrometry (LC-MS), a Dionex UltiMate 3000 RSLCnano (liquid chromatography) system coupled to a Thermo Scientific Orbitrap Elite mass spectrometer	The results were in agreement with previous proteomic studies but provide a time-course rather than a snapshot of protein profiles. Proteins that have not been previously associated with mastitis, including HRG, an acutephase and antimicrobial protein, have been quantified.		The basis of clinical manifestation, bacterial load and SCC. 3 Body temperature of the cows and bacterial concentrations in milk from challenged quarters	Raw MS/MS data proccessing - MZmine (version 2.10) software.	Milk whey samples obtained from 6 cows at 6 time points	Not used
										Peptide identification -UniProt Proteome ID: UP000009136; last modified 10 May 2015
										Protein quantification - Label-free relative quantification analysis - MaxQuant software (version 1.5.2.8).
										Statistical analysis - Perseus (version 1.5.2.6), the Partek Genomics Suite (version 6.6, Partek Inc., St. Louis) and R (version 3.1.2) software - Hierarchical cluster analysis and principal component analysis, one-way analysis of variance (ANOVA) - to identify differentially expressed proteins
										Pathway analysis -Ingenuity pathway analysis (IPA) software (QIAGEN, Redwood City, CA) and the STRING database (version 10.0) and search tool.
Proteomics	Martinez-Subiela et al, 2017	Dogs	Identification of biomarkers for treatment monitoring in canine leishmaniosis	Identification of new serum proteins that significantly change in concentration after canine leishmaniosis treatment.	Serum	Tandem Mass Tag (TMT) isobaric label-based proteomic approach. Liquid chromatography–MS analysis	Use of a quantitative gel-free proteomic approach could identify additional biomarkers of leishmaniosis treatment not identified previously by the use of gel-based techniques.	Small sample size. The results obtained should be interpreted with caution since all the dogs used in this study were at stage III of the Leishvet guidelines and a short-term follow-up was considered. So, it would be of interest to evaluate if these proteins could be also useful to monitor treatment of dogs at other clinical stages, during long-term.	Presence of Dirofilaria inmitis antigens and antibodies to Anaplasma phagocytophylum, Borrelia burgdorferi and Ehrlichia canis using a rapid test (Canine SNAP 4Dx, IDEXX laboratories, IDEXX Europe B.V., Hoofddorp, The Netherlands)	Protein identification- Searched against Canis lupus familiaris sequences in the NCBInr database, using the Mascot search engine (Matrix Science).	5 clinically diseased dogs	Not used
										Statistical analysis - Microsoft Excel - Paired ttest
										Gene ontology and interaction networking - BLASTp- Align protein homologous to human protein Cytoscape plug-ins ClueGO and CluePedia (Bindea et al., 2013, 2009) were used mining IntAct, STRING and PSICQUIC databases.
Proteomics	Escribano et al, 2019	Sheep	Identification of possible new salivary biomarkers of stress in sheep- identify biological pathways and proteins differentially expressed in the saliva proteome.	4 new metabolic pathways and 13 proteins differentially represented in the saliva of sheep after an application of acute stress. New metabolic pathways found ; canonical glycolysis, oxygen transport, neural nucleus development, and regulation of actin cytoskeleton reorganization. Lactoferrin - decreased in the sheep saliva following the application of the stressful stimulus and can be measured by…	Saliva	Tandem mass tags (TMT) incorporated LC−MS/MS using the Dionex Ultimate 3000 RSLS nano flow system (Dionex, Camberley, UK) and the Orbitrap Q Exactive Plus mass spectrometer (Thermo Fisher Scientific, Waltham, MA, USA)	Saliva sampling is a noninvasive and stress-free procedure and can represent an alternative to blood sampling, which has been demonstrated to be a confounding factor in stress studies of animals		On the basis of significant increases of salivary biomarkers (cortisol, alpha-amylase and lipase) showed by Contreras-Aguilar et al. (2018).	For protein identification and relative quantification - Proteome Discoverer (version 2.0., Thermo Fisher Scientific, Waltham, MA, USA), SEQUEST search against Ovis aries FASTA files downloaded from NCBI database (18/05/2018, 70,016 sequences) according to set parameters set.	8 sheep before and after the application of a model of stress based on shearing	Validation - ELISA - using an already available commercial kit. (sheep lactotransferrin ELISA kit; Cusabio Biotech., Ltd. Houston, TX, USA) Evaluation of lactoferrin changes after stress - the ability of the ELISA assays to distinguish between the stress levels - comparing saliva samples from 14 sheep before and after the application of the stress model by shearing for five minutes as same as for…
										Lactoferrin validation - Lactoferrin quantification - using a commercial sheep enzyme-linked immunosorbent assay (ELISA) kit (sheep lactotransferrin ELISA kit; Cusabio Biotech., Ltd. Houston, TX, USA),
										Analytical validation. intra- and interassays precision, linearity, recovery and the limit of detection. The proteomic results obtained in the study were employed for the
										Gene ontology (GO) analysis - The proteins, encoding in ovine genes, differentially expressed were transformed to their human arthologs employing the Ensembl orthologs database and its tool for data mining BioMart (http://www.ensembl.org/index.html). Obtained genes were used to add their best known interactors (maximum of 10 per genes) according to the databases STRING-EMBL, IntAct and Reactome b…
										Statistical analysis to deviate 2 groups -normalized and Student's t-test (two-tailed, paired). RStudio (v1.0.143) (R Studio Team. RStudio “RStudio Team. RStudio: Integrated Development Environment for R [Internet]. Boston, MA: RStudio, Inc.; 2015. Available from: http://www.rstudio.com/,” 2015). Intra- and interassay CVs of assay - SD/mean value of repeated measurements and expressed as percenta…
Proteomics	Ploypetch et al, 2019	Dogs	Canine oral tumors	SENP7, TLR4 and NF-κB as potential salivary biomarkers of canine oral tumors.	Saliva	Analysis of salivary peptides by MALDI-TOF MS	Study demonstrated candidate salivary biomarkers of canine oral tumors that might help diagnosis and treatment plan of the diseases.	Further studies ofthe role of TLR4 and NF-κB as prognostic markers of progressive tumors and of the signal transduction of SENP7 and TLR4–NF-κB pathways and the mechanisms to inhibit the pathways should be performed.	Dogs were examined for an oral, regional lymph node, and physical condition; The regional lymph nodes - for cytological examination to rule out metastasis. Skull to-abdomen radiography - a Brivo DR-F digital X-ray system (GE Healthcare, Chicago, IL) or Optima CT660 CT-scanner (GE Healthcare).	Analysis of salivary peptides by MALDI-TOF MS Saliva peptide mass spectra determination - flexAnalysis 3.3 software (Bruker Daltonics). Peptide mass spectral peaks analyzing - Quick Classifier (QC)/ Different Average, Supervised Neural Network (SNN), Anderson-Darling (AD), t-test/ANOVA (TTA), Wilcoxon/Kruskal-Wallis (W/KW) and the Genetic Algorithm (GA) statistical algorithms incorporated in the …	5 Early Oral Melanoma, 24 Late Oral Melanoma, 10 Oral Squamous Cell Carcinoma and 11 Beningn Oral TumorsN, respectively (age range 7–14 years).	Validation - Western blot for SENP7, TLR4 and NF-κB proteins Verification of expressed protein sequences - LC-MS/MS
										Peptide and protein identification by LC-MS/MS Protein quantification -DeCyder MS Differential Analysis software (Amersham Biosciences, Little Chalfont, UK) Peptide detection - PepDetect module Proteins identification from MS/MS peptide mass values - Mascot software (Matrix Science, London, UK) Data search against - NCBI mammal database - Proteins were identified from one or more peptides with an…
										Validation of MS results by western blot analysis Western blot imaging - ChemiDoc Touch Imaging System (Bio-Rad Laboratories). Protein band intensities analyzing - Image Lab 6.0.1 software (Bio-Rad Laboratories). Statistical analyses of protein expression data - GraphPad Prism v. 8.0.1 (GraphPad Software, La Jolla, CA).
										Verification of expressed protein sequences by LC-MS/MS Statistical analysis Analyzing peak intensities of peptides in MALDI-TOF MS spectra and MASCOT LC-MS/MS scores - ClinProTools v. 3.0 and MASCOT softwares respectively. Western blot band intensity ratios testing for normality and analyzing statistical differences - ordinary one-way ANOVA with Bonferroni’s multiple comparisons for TLR4 and NF-…
Proteomics	Liu et al, 2020	Cats	Congestive heart failure (CHF) due to primary cardiomyopathy	27 proteins differentially regulated in feline CHF.	Serum	Tandem mass tag labelling followed by mass spectrometry Liquid chromatography-mass spectrometry (LC-MS)/MS.		The novel biomarkers identified in this study warrant further investigation for establishing their roles in disease pathogenesis and clinical use	CHF diagnoses were based on echocardiography, thoracic radiographs and/or thoracic ultrasonographic findings.	MS data analysis - SEQUEST search against National Centre for Biotechnology Information (NCBI) database mining Felis catus fasta files (downloaded from NCBI database on 15/09/2017, 44,239 sequences), using Proteome Discoverer v2.0.	15 cats in CHF, 5 cats in preclinical cardiomyopathy and 15 cats as healthy controls.	Western Blot- Prothrombin and tetranectin were selected for the validation based on biological significance, research interest and antibody availability.
										Western Blot data - Obtaining total proteins in each sample -Protein blots were stained with Ponceau S solution (Sigma-Aldrich, Taufkirchen, Germany) Quantification of protein band intensities - Image J software (National Institutes of Health, USA). Comparing the target protein concentrations in CHF and in the healthy control group- semi-quantification - normalizing the target proteins to total p…
										Statistical Analysis - Due to non-normal distribution of data, differentially regulated proteins between CHF and healthy controls were analysed with Wilcoxon test, followed by Bonferroni test to adjust p-value. Correlations between relative intensity ratios (i.e. original MS intensities normalized to the internal standard controls) of the differential proteins and clinical variables were determin…
										Gene Ontology (GO) analyses were performed using a previously published approach [26] to determine the GO terms for proteins over or under-expressed in CHF.
Proteomics	Lazensky et al, 2021	Florida manatee (Trichechus manatus latirostris)	Investigating an increase in Florida manatee mortalities	Identified proteins that were differentially expressed in the serum of manatees affected by two distinct mortality episodes: a red tide group and an unknown mortality episode group in the Indian River Lagoon (IRL).	serum	Gel electrophoresis (2D‑DIGE) and isobaric tags for relative and absolute quantification (iTRAQ) LC–MS/MS.			Disease related syndroms	2D‑DIGE Scan the manatee genome and validate the peptides and proteins assigned- the results of the scan were compared against the manatee and mammalian databases (576,208 and 20,140,000 entries, respectively) and analyzed by Scaffold (version Scaffold-02-03-01, Proteome Software Inc., Portland, OR)43 and Mascot (Matrix Science, London; version 2.2.2).	Twelve serum samples from three groups (red tide (n = 4), IRL (n = 4), and controls (n = 4)) were included in the study	Western blot - Biomarkers for further verification were chosen based on their statistically significant increase or decrease in the 2-DIGE and iTRAQ experiments and if there were commercially available antibodies for mammalian homologs. The homologies for each protein were as follows: ceruloplasmin (CP) (88% humans, 83% rabbit), C4-A (84% human, 82% rabbit), transthyretin (TTR) (human 82%, 84% ra…
										iTRAQ Data from iTRAQ were input into ProteinPilot™ software version 4.0. Identify and quantify the proteins in the samples - the search in ProteinPilot™ was performed using a user-defined Paragon Algorithm to. Data were searched against the manatee and mammalian databases (576,208 and 20,140,000 entries, respectively)
										Western blot view the results - Gel Doc XR + System (BioRad, Hercules, CA) quantify differences in protein concentration relative to controls - ImageJ.
										Pathway analysis To identify potential disease pathways for the red tide and IRL manatees compared to controls from Crystal River - Pathway Studio V9 (Elsevier, Alpharetta, GA), operating with the ResNet 9.0 database. Since it is likely that manatee proteins with high homology to their human counterparts may have similar functions, the differentially expressed proteins obtained from iTRAQ and 2D-…
Metabolomics	Hailemariam et al, 2014	Cow	Identifying postpartum or periparturient disease states in dairy cows.	Found (carnitine (C0), propionyl carnitine (C3), and lysophosphatidylcholine acyl C14:0 (lysoPC a C14:0), 4 wk before parturition and phosphatidylcholine acyl-alkyl C42:4 and phosphatidylcholine diacyl C42:6 could be used to discriminate healthy controls from diseased cows 1 wk before parturition	Blood	Targeted quantitative metabolomics approach that used direct flow injection mass spectrometry 4000 QTrap to track the metabolite changes in 120 different plasma metabolites	The first report showing that periparturient diseases can be predicted in dairy cattle before their development using a multimetabolite biomarker model.	Further research is warranted to validate these potential predictive biomarkers.		Statistical analysis - MetaboAnalyst (Xia et al., 2009) and ROCCET (Xia et al., 2013). Recommended statistical procedures for metabolomic analysis were followed according to previously published protocols (Wishart, 2010, Xia et al., 2009). Principal component analysis (PCA), partial least squares discriminant analysis (PLS-DA), and variable importance of projection (VIP) - to identify those metab…
Metabolomics	Wu et al, 2020	Poultry	Mycoplasma gallisepticum (MG) and Escherichia coli (E.coli) co-infection model in respiratory disease in poultry	Co-infection induces distinct alterations in the serum metabolome owing to the activation of Arachidonic Acid(AA) metabolism. LTC4 in serum could be used as the biomarker for detecting poultry respiratory disease.	Serum	Non-targeted metabolomics LC-MS system Xevo G2 XS QTOF	Important to explore the mechanism of co-infection and conduct targeted drug therapy. Due to the intensification of commercial poultry production, the explosive multiple respiratory infections has become an urgent problem. However, in-depth studies on multiple infections are still difficult to conduct because of the complexities of co-infection.		PCR tests, serological tests, pathological observations and pathogen isolation as previously described.	MS data analyzing - commercial software Progenesis QI (version 2.2) (Waters, UK) and BGI’s (Beijing Genomics institute, China) metabolomics R software package metaX
										Metabolite identification - database KEGG.
										Metabolite identification - database KEGG. Statistical analysis - The significance- determined using one-way ANOVA followed by Dunnett’s T3 test and unpaired t test (parametric test). - GraphPad Prism (version 5.01). The correlation network of potential metabolites - Metscape (MetScape v3.1.3). The box and bubble plots - MetaboAnalyst (MetaboAnalyst v4.0).
Lipidomics	Christmann et al, 2019	Horses	Evaluation of asthma caused by exposing to hay	cPA 16:0 and DAG 36:2 were 2 novel lipid mediators identified in surfactant obtained from asthmatic horses with clinical disease.	Surfactant	Shotgun lipidomics were performed by use of high-resolution data acquisition on an ion-trap mass spectrometer.	Significantly increased amounts of cyclic phosphatidic acid (cPA) and diacylglycerol (DAG) were detected in surfactant from severely asthmatic horses during exposure to hay, compared with baseline and postexposure concentrations.	Further studies are needed to evaluate a possible correlation with disease severity and potential alterations in the plasma lipidomic profile of horses with asthma. The present study had several limitations. It was performed on a small number of samples, the samples were stored for a number of years prior to lipidomic analysis, and a second method was not used to identify cPA.	Clinical evaluation of horses and surfactant analysis - assessment of the clinical score and results of lung function tests, airway endoscopy, and cytologic examination of BALF.	Statistical analysis- t test - to determine differences in metabolite concentrations of crude surfactant pellets between asthmatic and healthy horses. Values were considered significant at P < 0.05. ANOVA and Tukey-Kramer post hoc analysis - multiple comparisons between groups.	6 horses with asthma and 7 healthy horses	Not used
Lipidomics	Rivera-Velez et al, 2019	Cats	Determine the effects of repeated meloxicam administration on the feline plasma and urine lipidome.	Identified lipids in plasma urine that could serve as biomarker candidates. 6 lipids in plasma [TG (51:1), TG (49:1), TG (56:6), TG (48:1), TG (54:6)B and SM (d42:2)], and 5 in urine [LPC (16:1), PC (33:1), PC (35:4)B, PC (36:5)B and PC (36:6)] could discriminate meloxicam-treated from saline treated-cats.	Feline plasma and urine	Untargeted approach. liquid chromatography– quadrupole time-of-flight mass spectrometry approach.( LC-QTOF-MS,)	The repeated administration of meloxicam left behind a feline lipidic fingerprint, which provides valuable and novel information, as well as laying the foundation for continued research into NSAID therapy, lipidomics, and biomarker discovery.	Required more research in monitoring NSAID-based therapies to determine the clinical value of these lipids.	Serum BUN and creatinine determination	Statistical analysis - Metaboanalyst 4.0	12 cats	Not used
										Differential analysis- Two-factor independent samples Two-way analysis of variance (ANOVA)- to compare the data from the control and meloxicam groups over time. Benjamini-Hochberg false discovery rate method - multiple testing correction. Heatmaps of significantly different lipids - to cluster lipids and a p < 0.05 was considered significant.
										Supervised dimension reduction Partial least square-discriminatory analysis (PLS-DA) - to determine variation between datasets for both, between and within groups, and at each time point.
										Values of Q2 and R 2 - assesing the predicting and fitting performance respectively. The model was internally validated based on leave-one-out cross validation.
										Variable importance in projection (VIP) value - to select the most representative biomarker candidates. A lipid metabolite is considered important for the model when its VIP value is >1.0.
										Random forest classification - to classify lipids according to their contributions to the phenotype classification accuracy.
										Rceiving operating characteristic curve analysis - to evaluate the diagnostic performance of biomarker candidates
Lipidomics	Koelmel et al, 2019	Fish	Investigation of wildlife mass mortality events- affected by pancreatitis	1000-fold increase in ceramides and correlated with disease severity	Adipose tissue and plasma	A Thermo Scientific Vanquish UHPLC system (Thermo Scientific, San Jose, CA) was coupled to an Orbitrap Fusion Lumos Tribrid (Thermo Scientific, San Jose, CA) for the chromatographic separation and mass spectral measurements of lipids in positive and negative ion mode, respectively.	Characterizing pansteatitis using one or more of these lipid markers at either the class or species level has many advantages compared to histological or visual examination. Advantages include procurement of a quantitative (less subjective) result, ability to detect subtle changes in disease severity (especially in ceramides), detection of biological molecules provides insight into disease pathog…	While mass spectrometry was used in this study, changes are observed at the class level as well as the species level making thin layer chromatography (Jurowski et al. 2017) or other low cost methods viable options for direct application in the field for class level biomarkers.	Pancratitis diagnosis On-site visual scores and histopathology	Lipidomics data processing Annotatation of resulting MZmine features - AIF and ddMS2-top10 data with LipidMatch (Koelmel et al. 2017) and LipidSearch (Thermo Scientific, San Jose, CA). Normalization to lipid standards - LipidMatch Quant.	Adipose tissue (n = 31) and plasma (n = 51)	Not used
										Statistical analysis Multivariate statistical analysi- Metaboanalyst 3.0 (Xia et al. 2015). Principal components analysis (PCA) - on the resulting normalized lipid values, with samples color-coded by sex and disease status. Univariate analysis - t-test was performed on “diseased” versus “healthy” tilapia for males and females in plasma and adipose tissue samples. To account for multiple compariso…
Lipidomics	Ceciliani et al, 2021	Cow	Subclinical mastitis	Influence of NAS-IMI [Inflammatory Infection (IMI)caused by Non-aureus staphylococci (NAS)] on the milk lipidome, implying significant changes in lipid species belonging to the family of triacylglycerols and sphingomyelins, and contribute to the understanding of inflammatory processes in the bovine udder, highlighting potential novel biomarkers for improving mastitis diagnostics.	Milk	Untargeted approach. liquid chromatography– quadrupole time-of-flight mass spectrometry approach analyzed in a TripleTOF 6600 (quadrupole time-of-flight, QTOF, ABSciex) mass spectrometer.	The study aims at covering the knowledge gap by determining the untargeted lipidome of cow milk for the first time during subclinical NAS-IMI by applying a liquid chromatography–quadrupole time-offlight mass spectrometry approach.	It must be emphasized that these results must be validated on a greater number of samples and also extended to independent cow samples and lactational stage and diet. Therefore, further studies will be required to (1) validate the reported changes in more extended experimental groups and (2) identify the influence of different species of NAS on the lipidome and, more generally, to investigate the…	Bacteriological cultures were performed according to National Mastitis Council guidelines (Middleton et al., 2017).	Data processing - the untargeted data processing program MSDIAL (v. 3.98; http: / / prime .psc .riken .jp/ compms/ msdial/ main .html) with LipidBlast database v. 2019 (https: / / fiehnlab .ucdavis .edu/ projects/ LipidBlast).	7 dairy cows with IMI caused by NAS (NAS-IMI), and we compared the results with those of healthy quarter milk from 11 cows. Preliminary milk samples were collected from all individual quarters of 147 lactating cows to assess their udder health status	Not used
										Univariate and Multivriable Analyses - GraphPad Prism v. 6.1 software (GraphPad Software). Kruskal-Wallis ANOVA (a nonparametric method) test followed by Dunn’s post-hoc multiple comparisons - to verify differences in lipid species abundance of H and NAS-IMI quarter milk. Partial least squares discriminant analysis (PLS-DA) - to identify differential lipid metabolites between experimental groups.…
Lipidomics	Jackeline et al, 2021	Dog	Lipid Biomarkers for diagnosis and disease progression of canine atopic dermatitis (CAD)	A feature selection strategy found oleic acid containing triacylglycerides, long-chain acylcarnitines and sphingolipids as predictive lipids that highly correlated (R2=0.89) with the disease severity score of patients.	Skin swabs and blood	MRM profiling on a triple quadrupole mass spectrometer equipped with a Jet Stream ESI ion source -rapid lipid-profiling mass spectrometry	That the lipid fingerprint is responsive to treatment and that intervention improves the clinical outcome suggests that mechanistic studies of the related lipid pathways identified here could be helpful to identify possible treatment targets. The results of this study clearly demonstrate that the lipid abnormalities observed in Atopic Dermatitis in dogs are not limited to the stratum corneum or t…	Limitations include the heterogeneity in breed, age, and diet, all of which may affect the skin and blood lipid profile.	CAD patients had a documented history of seasonal or non-seasonal pruritus and were diagnosed according to Favrot’s diagnostic criteria	The tentative identification of the lipid features - determined using the reference databases Lipidmaps (http://www.lipidmaps.org/, accessed on 22 May 2020) and METLIN (https://metlin.scripps.edu, accessed on 22 May 2020).	Thirty control and thirty dogs with atopic dermatitis	Not used
										Statistical analysis - R language for statistical computing. An in-house script was developed and used to obtain the ion intensities of each m/z monitored normalized by the total ion intensity of each sample before statistical analysis Univariate and multivariate statistical analysis Scoring the lipid importance : (i) by building multiple univariate models and computing the effect sizes (Cohen’s …
Multiomics	Li et al, 2015	Dog	Identify nutritional targets for Degenerative Mitral Valve Disease (DMVD)	Identified 41 known and 13 unknown serum metabolites that were significantly different between healthy and DMVD dogs, representing alterations in fat and glucose energy metabolism, oxidative stress, and other pathways. The three metabolites with the greatest single effect in the Random Forest analysis were c-glutamylmethionine, oxidized glutathione, and asymmetric dimethylarginine. Transcriptomic…	Serum and tissue (Mitral valve and left ventricle	Metabolomics - LC-MS Transcriptomics - RNA-seq and Rt-qPCR	Data suggested that the fetal gene program hypothesis, wherein the stressed heart switches to anaerobic metabolism, decreasing fatty acid oxidation, and increasing glycolysis may apply also to dogs and these observed disturbances may benefit from nutritional or medical management,	Breeds involved in the study- resulting in an over-representation of Cavalier King Charles Spaniels in the DMVD group. Small number of dogs from which cardiac tissues were collected (four control dogs and two dogs with DMVD). mRNA expression levels do not always reflect protein expressions.	Echocardiographic, pathological, and histological changes	Metabolomics: LC-MS. Metabolites were identified by matching the ions’ chromatographic retention index and mass spectral fragmentation signatures with reference library entries. For ions that were not covered by the standards, additional library entries were added based on their unique ion signatures. Statistical Analysis Significance- Two sample t-test, Welch's correction Classification- Random …	Serum - 18 dogs with DMVD, 11 age- and gender-matched healthy control dogs Tissues - different dogs humanely euthanized for reasons unrelated to this study Mitral valve (MV) samples - 3 control dogs 3 dogs with DMVD Tissue samples from the free wall of left ventricles (LV) - 4 control dogs and 2 dogs with DMVD.	Not used
										Transcriptomics: RNA-seq and RT-qPCR analysis RNA-seq-Illunina’s iGenome FTP site (http://support.illumina.com/ sequencing/sequencing_software/igenome.html. The quality of sequencing reads was initially assessed using standard software (Fast QC, Babraham Bioinformatics, Cambridge, UK). Illumina adaptor sequences were trimmed and data analysis followed the workflow described by Trapnell et al., us…
